# Supplementary material for: Myristica fragrans Extract Regulates Gut Microbes and Metabolites to Attenuate Hepatic Inflammation and Lipid Metabolism Disorders via the AhR–FAS and NF-κB Signaling Pathways in Mice with Non-Alcoholic Fatty Liver Disease
Source: Nutrients. 2022 Apr 19;14(9):1699. doi: 10.3390/nu14091699 (PMC9104743; doi:10.3390/nu14091699)
Supplement: Supplementary file 1 [file nutrients-14-01699-s001.zip]

Archive with 1 entries (1 files):
- nutrients-1654054-supplementary.fasta
